# Supplementary material for: PlaPPISite: a comprehensive resource for plant protein-protein interaction sites
Source: BMC Plant Biol. 2020 Feb 6;20:61. doi: 10.1186/s12870-020-2254-4 (PMC7006421; doi:10.1186/s12870-020-2254-4)
Supplement: Supplementary file 1 — Additional file 1: TableS1. The PPI number distribution for the 13 plants in PlaPPISite. Table S2. The number of experimentally verified PPIs of the 13 plants. Table S3. The number of experimentally verified PPIs of six model organisms. Table S4. The GO annotation covrage for the 13 plants. Table S5. The subcellular co-localization proportion for the 13 plants. Table S6. The known mutated information associated with predicted interaction sites. [file 12870_2020_2254_MOESM1_ESM.xlsx]

## Sheet: Table S1
TableS1 The PPI number distribution for the 13 plants in PlaPPISite.
Organism	Experimentally verified structures	HMPC		PRISM		DDI		DMI		DDI&DMI		total
		Experimentally verified PPIs	Predicted PPIs	Experimentally verified PPIs	Predicted PPIs	Experimentally verified PPIs	Predicted PPIs	Experimentally verified PPIs	Predicted PPIs	Experimentally verified PPIs	Predicted PPIs
Arabidopsis thaliana	89	1402	1769	1677	8128	4408	4538	7383	19980	1996	3584	54954
Chlamydomonas reinhardtii	25	18	1188	2	3804	1	1990	26	8545	3	1399	17001
Ricinus communis	0	0	1804	0	7039	0	4658	0	17971	0	3140	34612
Glycine max	0	0	3578	0	11307	2	7656	11	28814	0	5587	56955
Oryza sativa	4	14	2065	14	7373	57	4310	37	19086	11	3449	36420
Solanum lycopersicum	0	8	2239	2	8221	6	5156	12	19063	2	3270	37979
Solanum tuberosum	0	2	1768	0	6501	0	3854	0	12724	0	2255	27104
Vitis vinifera	0	0	1962	1	7447	0	4737	0	19235	0	3392	36774
Zea mays	3	1	2248	0	7584	4	5086	5	21820	1	3847	40599
Selaginella moellendorffii	0	0	2338	2	9545	2	4645	0	20552	0	3724	40808
Brachypodium distachyon	0	0	2268	0	6992	0	1819	0	16488	0	1844	29411
Populus trichocarpa	0	0	2941	0	8618	0	2619	0	20069	0	2007	36254
Medicago truncatula	0	0	2381	0	8077	0	2172	0	16308	0	1570	30508
Total	121	1445	28549	1698	100636	4480	53240	7474	240655	2013	39068	479379

## Sheet: Table S2
Table S2 The number of experimentally verified PPIs of the 13 plants.
Organism	The number of experimentally verified PPIs
Arabidopsis thaliana	48523
Chlamydomonas reinhardtii	81
Ricinus communis	0
Glycine max	26
Oryza sativa	240
Solanum lycopersicum	98
Solanum tuberosum	3
Vitis vinifera	2
Zea mays	27
Selaginella moellendorffii	4
Brachypodium distachyon	0
Populus trichocarpa	3
Medicago truncatula	0
Total	49007

## Sheet: Table S3
Table S3 The number of experimentally verified PPIs of six model organisms.
Organism	The number of experimentally verified PPIs
Arabidopsis thaliana	48523
Saccharomyces cerevisiae	137613
Caenorhabditis elegans	13878
Drosophila melanogaster	71167
Escherichia coli K12	19763
Homo sapiens	338344
Total	629288

## Sheet: Table S4
Table S4 The GO annotation covrage for the 13 plants.
Organism	The number of protein containing GO annotation term	The total number of protein	Coverage
Arabidopsis thaliana	4753	4841	0.981822
Chlamydomonas reinhardtii	2896	3206	0.903306
Ricinus communis	6200	7551	0.821083
Glycine max	8783	10138	0.866344
Oryza sativa	6017	6790	0.886156
Solanum lycopersicum	6780	7673	0.883618
Solanum tuberosum	5618	6767	0.830205
Vitis vinifera	6527	7411	0.880718
Zea mays	6342	7509	0.844586
Selaginella moellendorffii	5495	6913	0.794879
Brachypodium distachyon	5950	7290	0.816187
Populus trichocarpa	4383	8995	0.487271
Medicago truncatula	6619	7868	0.841256
Total	76363	92952	0.821532

## Sheet: Table S5
Table S5 The subcellular co-localization proportion for the 13 plants.
Organism	The number of co-localization protein interactions	The total number of protein interactions	co-localization proportion
Arabidopsis thaliana	49463	104009	0.475565
Chlamydomonas reinhardtii	23281	49350	0.471753
Ricinus communis	46376	99157	0.467703
Glycine max	75597	160024	0.47241
Oryza sativa	48422	99296	0.487653
Solanum lycopersicum	53089	110943	0.478525
Solanum tuberosum	37914	81057	0.467745
Vitis vinifera	49155	105415	0.4663
Zea mays	48133	112597	0.42748
Selaginella moellendorffii	55403	112480	0.492559
Brachypodium distachyon	47654	105705	0.450821
Populus trichocarpa	63192	135876	0.465071
Medicago truncatula	52026	112478	0.462544
Total	649705	1388387	0.467957

## Sheet: Table S6
Table S6 The known mutated information associated with predicted interaction sites.
Proteins	Position	WT	MUT	Mutation type (1= deleterious mutation, 0=neutral mutation)	Description	Partners	Method
Q9S7U9	226	T	A	1	Loss of interaction with MEKK1.	A0A178UNT9	HMPC
Q9MA17	22	R	W	1	Additional root cap layers.	A0A178UQH2	HMPC
Q9S851	30	P	S	1	In cuc3-102; cup-shaped cotyledon and abnormal SAM.	A0A178UQH2	HMPC
Q9S851	25	G	D	1	In cuc3-104; cup-shaped cotyledon and abnormal SAM.	A0A178UQH2	HMPC
O22476	858	S	A	1	Decreases peptide phosphorylation, but no effect on autophosphorylation.	A0A178VI92	HMPC
P24100	161	T	D	1	Strong reduction in kinase activity and ability to bind substrate. Strong reduction in plant growth. Sterile plants.	A0MEB5	HMPC
P24100	156	P	L	1	Decreased kinase activity and disturbed cell cycle.	A0MEB5	HMPC
Q8L765	204	D	N	1	NA	A1L4W5	HMPC
Q9XF67	211	T	A	1	Strongly reduces autophosphorylation.	F4I4F2	HMPC
Q9XF67	176	T	A	1	Strongly reduces autophosphorylation.	F4I4F2	HMPC
Q9XF67	167	D	A	1	Abolishes autophosphorylation.	F4I4F2	HMPC
Q9FRV4	23	G	E	1	In cuc1-8; cup-shaped cotyledon and abnormal SAM.	O04017	HMPC
Q9S851	25	G	D	1	In cuc3-104; cup-shaped cotyledon and abnormal SAM.	O04017	HMPC
Q9S851	30	P	S	1	In cuc3-102; cup-shaped cotyledon and abnormal SAM.	O04017	HMPC
O04197	44	W	A	1	Abrogates SFC(COI1) complexes formation and of interactions with RBCS-1B and RPD3B, loss of response to jasmonate.	O49484	HMPC
O04197	44	W	A	1	Abrogates SFC(COI1) complexes formation and of interactions with RBCS-1B and RPD3B, loss of response to jasmonate.	O65674	HMPC
O49686	88	P	S	1	Insensitivity to pyrabactin and impaired ABA-mediated binding to PP2Cs.	O04719	HMPC
O49686	116	R	G	1	Impaired ABA-mediated binding to PP2Cs.	O04719	HMPC
O04719	168	G	D	1	In abi2; reduced phosphatase activity, reduced affinity with magnesium ions, loss of interaction with the fibrillin precursor protein, impaired ABA-mediated binding to PYR1, and reduced negative control on fibrillin activity.	O49686	HMPC
O04719	168	G	D	1	In abi2; reduced phosphatase activity, reduced affinity with magnesium ions, loss of interaction with the fibrillin precursor protein, impaired ABA-mediated binding to PYR1, and reduced negative control on fibrillin activity.	O80920	HMPC
O04719	168	G	D	1	In abi2; reduced phosphatase activity, reduced affinity with magnesium ions, loss of interaction with the fibrillin precursor protein, impaired ABA-mediated binding to PYR1, and reduced negative control on fibrillin activity.	Q39193	HMPC
O04719	168	G	D	1	In abi2; reduced phosphatase activity, reduced affinity with magnesium ions, loss of interaction with the fibrillin precursor protein, impaired ABA-mediated binding to PYR1, and reduced negative control on fibrillin activity.	Q84MC7	HMPC
O04719	168	G	D	1	In abi2; reduced phosphatase activity, reduced affinity with magnesium ions, loss of interaction with the fibrillin precursor protein, impaired ABA-mediated binding to PYR1, and reduced negative control on fibrillin activity.	Q8H1R0	HMPC
O04719	168	G	D	1	In abi2; reduced phosphatase activity, reduced affinity with magnesium ions, loss of interaction with the fibrillin precursor protein, impaired ABA-mediated binding to PYR1, and reduced negative control on fibrillin activity.	Q8S8E3	HMPC
Q8VZS8	143	R	A	1	Loss of affinity for ABI1.	O04719	HMPC
Q8VZS8	115	P	A	1	Reduced affinity for ABI1.	O04719	HMPC
Q8VZS8	112	S	A	1	Reduced binding affinity and inhibitory activity toward ABI1.	O04719	HMPC
O04719	168	G	D	1	In abi2; reduced phosphatase activity, reduced affinity with magnesium ions, loss of interaction with the fibrillin precursor protein, impaired ABA-mediated binding to PYR1, and reduced negative control on fibrillin activity.	Q8VZS8	HMPC
Q8VZS8	189	F	A	1	Reduced affinity for ABI1.	O04719	HMPC
Q8VZS8	181	N	A	1	Reduced affinity for ABI1.	O04719	HMPC
Q8VZS8	114	L	A	1	Reduced affinity for ABI1.	O04719	HMPC
Q8VZS8	144	L	A	1	Loss of affinity for ABI1.	O04719	HMPC
O04719	168	G	D	1	In abi2; reduced phosphatase activity, reduced affinity with magnesium ions, loss of interaction with the fibrillin precursor protein, impaired ABA-mediated binding to PYR1, and reduced negative control on fibrillin activity.	Q93VD3	HMPC
Q940H6	175	S	A	1	Loss of kinase activity, and loss of ABA signaling pathway positive regulation.	O04719	HMPC
Q940H6	176	T	D	1	Reduced kinase activity, but normal regulation of the ABA signaling pathway.	O04719	HMPC
Q940H6	33	G	R	1	In ost1-2; loss of kinase activity, and insensitivity to ABA during the stomatal aperture regulation.	O04719	HMPC
O04719	168	G	D	1	In abi2; reduced phosphatase activity, reduced affinity with magnesium ions, loss of interaction with the fibrillin precursor protein, impaired ABA-mediated binding to PYR1, and reduced negative control on fibrillin activity.	Q9FGM1	HMPC
O04719	168	G	D	1	In abi2; reduced phosphatase activity, reduced affinity with magnesium ions, loss of interaction with the fibrillin precursor protein, impaired ABA-mediated binding to PYR1, and reduced negative control on fibrillin activity.	Q9FJ50	HMPC
O04719	168	G	D	1	In abi2; reduced phosphatase activity, reduced affinity with magnesium ions, loss of interaction with the fibrillin precursor protein, impaired ABA-mediated binding to PYR1, and reduced negative control on fibrillin activity.	Q9FLB1	HMPC
Q9LDI3	168	T	D	1	Increases kinase activity.	O04719	HMPC
O04719	168	G	D	1	In abi2; reduced phosphatase activity, reduced affinity with magnesium ions, loss of interaction with the fibrillin precursor protein, impaired ABA-mediated binding to PYR1, and reduced negative control on fibrillin activity.	Q9SN51	HMPC
O04719	168	G	D	1	In abi2; reduced phosphatase activity, reduced affinity with magnesium ions, loss of interaction with the fibrillin precursor protein, impaired ABA-mediated binding to PYR1, and reduced negative control on fibrillin activity.	Q9SSM7	HMPC
Q9SSM7	188	F	A	1	Impaired HAB1-binding and lost HAB1-inhibition in the presence of (-)-ABA, but normal HAB1-inhibition in the presence of (+)-ABA.	O04719	HMPC
Q9SSM7	139	H	A	1	Impaired HAB1-binding and lost HAB1-inhibition in the presence of (-)-ABA, but normal HAB1-inhibition in the presence of (+)-ABA.	O04719	HMPC
Q8L765	204	D	N	1	NA	O22286	HMPC
P49597	306	F	A	1	Reduced affinity for PYL1.	O22932	HMPC
P49597	180	G	D	1	NA	O22932	HMPC
P49597	177	D	A	1	Loss of phosphatase activity, impaired negative regulation of the ABA signaling pathway, reduced interaction with ATHB-6, and reduced negative control on fibrillin expression.	O22932	HMPC
P49597	304	R	C	1	NA	O22932	HMPC
P49597	300	W	A	1	Loss of affinity for PYL1.	O22932	HMPC
P49597	308	V	A	1	Reduced affinity for PYL1.	O22932	HMPC
P49597	298	I	A	1	Loss of affinity for PYL1.	O22932	HMPC
O23249	61	E	Q	1	Loss of function and impaired interaction with CDKA-1 or CDKB1-1.	P24100	HMPC
O23249	61	E	Q	1	Loss of function and impaired interaction with CDKA-1 or CDKB1-1.	P25859	HMPC
O23249	61	E	Q	1	Loss of function and impaired interaction with CDKA-1 or CDKB1-1.	Q2V419	HMPC
O23249	61	E	Q	1	Loss of function and impaired interaction with CDKA-1 or CDKB1-1.	Q8LF80	HMPC
O23249	61	E	Q	1	Loss of function and impaired interaction with CDKA-1 or CDKB1-1.	Q8LG64	HMPC
O23249	61	E	Q	1	Loss of function and impaired interaction with CDKA-1 or CDKB1-1.	Q9C9M7	HMPC
O23249	61	E	Q	1	Loss of function and impaired interaction with CDKA-1 or CDKB1-1.	Q9LMT0	HMPC
Q94F62	464	L	D	1	Loss of kinase activity and loss of interaction with hopAB2/AvrPtoB.	O48814	HMPC
Q94F62	456	I	D	1	Loss of kinase activity and loss of interaction with hopAB2/AvrPtoB.	O48814	HMPC
Q570C0	33	V	A	1	No affinity for auxin.	O49484	HMPC
O49686	88	P	S	1	Insensitivity to pyrabactin and impaired ABA-mediated binding to PP2Cs.	O80871	HMPC
O49686	116	R	G	1	Impaired ABA-mediated binding to PP2Cs.	O80871	HMPC
O49686	59	K	Q	1	Impaired ABA-mediated binding to PP2Cs.	O80871	HMPC
P49597	308	V	A	1	Reduced affinity for PYL1.	O49686	HMPC
P49597	304	R	C	1	NA	O49686	HMPC
P49597	306	F	A	1	Reduced affinity for PYL1.	O49686	HMPC
P49597	307	G	D	1	NA	O49686	HMPC
P49597	300	W	A	1	Loss of affinity for PYL1.	O49686	HMPC
P49597	319	Y	A	1	Reduced affinity for PYL1.	O49686	HMPC
P49597	298	I	A	1	Loss of affinity for PYL1.	O49686	HMPC
O49686	88	P	S	1	Insensitivity to pyrabactin and impaired ABA-mediated binding to PP2Cs.	P49597	HMPC
O49686	116	R	G	1	Impaired ABA-mediated binding to PP2Cs.	P49597	HMPC
P49597	180	G	D	1	NA	O49686	HMPC
O49686	152	S	L	1	Insensitivity to pyrabactin and impaired ABA-mediated binding to PP2Cs.	P49598	HMPC
O49686	178	M	L	0	NA	P49598	HMPC
O49686	88	P	S	1	Insensitivity to pyrabactin and impaired ABA-mediated binding to PP2Cs.	P49598	HMPC
P49598	287	G	E	1	In ahg3-1; hypersensitivity to ABA during seed germination, and loss of phosphatase activity.	O49686	HMPC
O49686	116	R	G	1	Impaired ABA-mediated binding to PP2Cs.	P49598	HMPC
O49686	59	K	Q	1	Impaired ABA-mediated binding to PP2Cs.	P49598	HMPC
O49686	88	P	S	1	Insensitivity to pyrabactin and impaired ABA-mediated binding to PP2Cs.	Q9FIF5	HMPC
O49686	116	R	G	1	Impaired ABA-mediated binding to PP2Cs.	Q9FIF5	HMPC
O49686	88	P	S	1	Insensitivity to pyrabactin and impaired ABA-mediated binding to PP2Cs.	Q9LNW3	HMPC
O49686	116	R	G	1	Impaired ABA-mediated binding to PP2Cs.	Q9LNW3	HMPC
O49686	88	P	S	1	Insensitivity to pyrabactin and impaired ABA-mediated binding to PP2Cs.	Q9SN51	HMPC
O49686	116	R	G	1	Impaired ABA-mediated binding to PP2Cs.	Q9SN51	HMPC
Q9XF67	167	D	A	1	Abolishes autophosphorylation.	O64682	HMPC
O64682	300	P	Q	1	In pid-8; weak pid phenotype.	Q9XF67	HMPC
O64682	226	L	F	1	In pid-3; strong pid phenotype.	Q9XF67	HMPC
O64682	205	D	A	1	Loss of autophosphorylation. Loss of localization to the cell periphery.	Q9XF67	HMPC
O64682	294	T	E	1	Loss of autophosphorylation.	Q9XF67	HMPC
O64682	378	R	K	1	In pid-4 and pid-12; strong pid phenotype.	Q9XF67	HMPC
O65554	182	T	D	1	Increased activity and autophosphorylation.	P49598	HMPC
P49598	287	G	E	1	In ahg3-1; hypersensitivity to ABA during seed germination, and loss of phosphatase activity.	O65554	HMPC
O65554	196	L	M	0	NA	Q9FLI3	HMPC
O65554	182	T	D	1	Increased activity and autophosphorylation.	Q9FLI3	HMPC
O65554	196	L	M	0	NA	Q9LNW3	HMPC
O65554	182	T	D	1	Increased activity and autophosphorylation.	Q9LNW3	HMPC
P49597	319	Y	A	1	Reduced affinity for PYL1.	O80920	HMPC
P49597	308	V	A	1	Reduced affinity for PYL1.	O80920	HMPC
P49597	306	F	A	1	Reduced affinity for PYL1.	O80920	HMPC
P49597	300	W	A	1	Loss of affinity for PYL1.	O80920	HMPC
P49597	298	I	A	1	Loss of affinity for PYL1.	O80920	HMPC
P49597	307	G	D	1	NA	O80920	HMPC
P49597	304	R	C	1	NA	O80920	HMPC
P49597	180	G	D	1	NA	O80920	HMPC
P49598	287	G	E	1	In ahg3-1; hypersensitivity to ABA during seed germination, and loss of phosphatase activity.	O80920	HMPC
O80992	91	L	A	1	Impaired ABA-mediated binding to PP2Cs and subsequent inhibition.	P49597	HMPC
P49597	308	V	A	1	Reduced affinity for PYL1.	O80992	HMPC
P49597	300	W	A	1	Loss of affinity for PYL1.	O80992	HMPC
P49597	298	I	A	1	Loss of affinity for PYL1.	O80992	HMPC
P49597	307	G	D	1	NA	O80992	HMPC
P49597	304	R	C	1	NA	O80992	HMPC
P49597	306	F	A	1	Reduced affinity for PYL1.	O80992	HMPC
O80992	88	I	K	1	Monomer due to impaired homodimerization. Increased ABA-binding affinity and increased constitutive inhibition of PP2C phosphatase.	P49597	HMPC
P49597	180	G	D	1	NA	O80992	HMPC
O80992	90	G	A	1	Impaired ABA-mediated binding to PP2Cs and subsequent inhibition.	P49597	HMPC
P49597	142	E	A	1	Reduced binding affinity for PYL1, and impaired phosphatase activity.	O80992	HMPC
O80992	91	L	A	1	Impaired ABA-mediated binding to PP2Cs and subsequent inhibition.	P49598	HMPC
O80992	98	E	A	1	Impaired ABA-mediated binding to PP2Cs and subsequent inhibition.	P49598	HMPC
P49598	287	G	E	1	In ahg3-1; hypersensitivity to ABA during seed germination, and loss of phosphatase activity.	O80992	HMPC
O80992	88	I	K	1	Monomer due to impaired homodimerization. Increased ABA-binding affinity and increased constitutive inhibition of PP2C phosphatase.	P49598	HMPC
O80992	64	K	A	1	Impaired ABA-mediated binding to PP2Cs and subsequent inhibition.	P49598	HMPC
O80992	90	G	A	1	Impaired ABA-mediated binding to PP2Cs and subsequent inhibition.	P49598	HMPC
O80992	91	L	A	1	Impaired ABA-mediated binding to PP2Cs and subsequent inhibition.	Q9SN51	HMPC
O80992	93	A	S	1	Impaired ABA-mediated binding to PP2Cs and subsequent inhibition.	Q9SN51	HMPC
O80992	88	I	K	1	Monomer due to impaired homodimerization. Increased ABA-binding affinity and increased constitutive inhibition of PP2C phosphatase.	Q9SN51	HMPC
O80992	90	G	A	1	Impaired ABA-mediated binding to PP2Cs and subsequent inhibition.	Q9SN51	HMPC
Q9LV40	234	W	S	1	Decreases GEF activity 14-fold.	O82481	HMPC
Q9LV40	413	E	A	1	Decreases GEF activity 20-fold.	O82481	HMPC
Q9LV40	235	W	S	1	Loss of GEF activity.	O82481	HMPC
P14713	564	G	E	1	NA	P14712	HMPC
P14712	229	E	K	1	NA	P14713	HMPC
P14713	674	G	D	1	NA	P14712	HMPC
P14713	564	G	E	1	NA	P14714	HMPC
P14713	674	G	D	1	NA	P42497	HMPC
P14713	564	G	E	1	NA	P42497	HMPC
P14713	674	G	D	1	NA	P42498	HMPC
P14713	564	G	E	1	NA	P42498	HMPC
P24100	156	P	L	1	Decreased kinase activity and disturbed cell cycle.	P42751	HMPC
P24100	156	P	L	1	Decreased kinase activity and disturbed cell cycle.	P42752	HMPC
P24100	156	P	L	1	Decreased kinase activity and disturbed cell cycle.	P42753	HMPC
P24100	156	P	L	1	Decreased kinase activity and disturbed cell cycle.	Q0WQN9	HMPC
P24100	156	P	L	1	Decreased kinase activity and disturbed cell cycle.	Q147G5	HMPC
P24100	156	P	L	1	Decreased kinase activity and disturbed cell cycle.	Q38819	HMPC
P24100	161	T	D	1	Strong reduction in kinase activity and ability to bind substrate. Strong reduction in plant growth. Sterile plants.	Q38819	HMPC
P24100	156	P	L	1	Decreased kinase activity and disturbed cell cycle.	Q39067	HMPC
P24100	156	P	L	1	Decreased kinase activity and disturbed cell cycle.	Q39071	HMPC
P24100	156	P	L	1	Decreased kinase activity and disturbed cell cycle.	Q3ECW2	HMPC
P24100	156	P	L	1	Decreased kinase activity and disturbed cell cycle.	Q8LGA1	HMPC
P24100	156	P	L	1	Decreased kinase activity and disturbed cell cycle.	Q9C6A9	HMPC
P24100	156	P	L	1	Decreased kinase activity and disturbed cell cycle.	Q9C6Y3	HMPC
P24100	161	T	D	1	Strong reduction in kinase activity and ability to bind substrate. Strong reduction in plant growth. Sterile plants.	Q9C6Y3	HMPC
P24100	156	P	L	1	Decreased kinase activity and disturbed cell cycle.	Q9C968	HMPC
P24100	156	P	L	1	Decreased kinase activity and disturbed cell cycle.	Q9FGQ7	HMPC
P24100	156	P	L	1	Decreased kinase activity and disturbed cell cycle.	Q9FMH5	HMPC
P24100	156	P	L	1	Decreased kinase activity and disturbed cell cycle.	Q9LDM4	HMPC
P24100	161	T	D	1	Strong reduction in kinase activity and ability to bind substrate. Strong reduction in plant growth. Sterile plants.	Q9LDM4	HMPC
P24100	156	P	L	1	Decreased kinase activity and disturbed cell cycle.	Q9SA32	HMPC
P24100	161	T	D	1	Strong reduction in kinase activity and ability to bind substrate. Strong reduction in plant growth. Sterile plants.	Q9SA32	HMPC
P24100	156	P	L	1	Decreased kinase activity and disturbed cell cycle.	Q9SN11	HMPC
P25859	171	P	L	1	Decreased kinase activity and disturbed cell cycle.	P42751	HMPC
P25859	171	P	L	1	Decreased kinase activity and disturbed cell cycle.	P42752	HMPC
P25859	171	P	L	1	Decreased kinase activity and disturbed cell cycle.	Q0WQN9	HMPC
P25859	171	P	L	1	Decreased kinase activity and disturbed cell cycle.	Q147G5	HMPC
P25859	171	P	L	1	Decreased kinase activity and disturbed cell cycle.	Q38819	HMPC
P25859	171	P	L	1	Decreased kinase activity and disturbed cell cycle.	Q39067	HMPC
P25859	171	P	L	1	Decreased kinase activity and disturbed cell cycle.	Q39068	HMPC
P25859	171	P	L	1	Decreased kinase activity and disturbed cell cycle.	Q39070	HMPC
P25859	171	P	L	1	Decreased kinase activity and disturbed cell cycle.	Q39071	HMPC
P25859	171	P	L	1	Decreased kinase activity and disturbed cell cycle.	Q3ECW2	HMPC
P25859	171	P	L	1	Decreased kinase activity and disturbed cell cycle.	Q8LGA1	HMPC
P25859	171	P	L	1	Decreased kinase activity and disturbed cell cycle.	Q9C6Y3	HMPC
P25859	171	P	L	1	Decreased kinase activity and disturbed cell cycle.	Q9C968	HMPC
P25859	171	P	L	1	Decreased kinase activity and disturbed cell cycle.	Q9FGQ7	HMPC
P25859	171	P	L	1	Decreased kinase activity and disturbed cell cycle.	Q9FMH5	HMPC
P25859	171	P	L	1	Decreased kinase activity and disturbed cell cycle.	Q9LDM4	HMPC
P25859	171	P	L	1	Decreased kinase activity and disturbed cell cycle.	Q9SA32	HMPC
P25859	171	P	L	1	Decreased kinase activity and disturbed cell cycle.	Q9SFW6	HMPC
P25859	171	P	L	1	Decreased kinase activity and disturbed cell cycle.	Q9SN11	HMPC
P31166	99	L	F	1	In apt1-6; reduces activity 10-fold.	Q9LFP0	HMPC
P31166	149	R	K	1	In apt1-7; loss of activity and male sterility.	Q9LFP0	HMPC
P31166	99	L	F	1	In apt1-6; reduces activity 10-fold.	Q9SUW2	HMPC
P31166	149	R	K	1	In apt1-7; loss of activity and male sterility.	Q9SUW2	HMPC
Q9SXZ2	94	P	L	1	In ft-6; late-flowering.;	P42644	HMPC
Q9C9M7	162	S	A	1	Reduces phosphorylation by CDKF-1 by 30%.	P42752	HMPC
Q9C9M7	168	T	A	1	Almost abolishes phosphorylation by CDKF-1. Loss of CTD-kinase activity.	P42752	HMPC
P49597	300	W	A	1	Loss of affinity for PYL1.	P43291	HMPC
P49597	308	V	A	1	Reduced affinity for PYL1.	P43291	HMPC
P49597	304	R	C	1	NA	P43291	HMPC
P49597	307	G	D	1	NA	P43291	HMPC
P49597	298	I	A	1	Loss of affinity for PYL1.	P43291	HMPC
P49597	306	F	A	1	Reduced affinity for PYL1.	P43291	HMPC
P49597	319	Y	A	1	Reduced affinity for PYL1.	P43291	HMPC
P45432	350	F	A	1	Abolishes the interaction with CSN7.	Q8W207	HMPC
P45432	373	L	D	1	Abolishes the interaction with CSN7.	Q8W575	HMPC
P45432	387	D	L	1	Strongly reduced interaction with CSN7.	Q8W575	HMPC
P49597	298	I	A	1	Loss of affinity for PYL1.	P92937	HMPC
P49597	300	W	A	1	Loss of affinity for PYL1.	P92937	HMPC
P49597	177	D	A	1	Loss of phosphatase activity, impaired negative regulation of the ABA signaling pathway, reduced interaction with ATHB-6, and reduced negative control on fibrillin expression.	P92937	HMPC
P49597	304	R	C	1	NA	P92937	HMPC
P49597	314	S	F	1	NA	P92937	HMPC
P49597	307	G	D	1	NA	P92937	HMPC
P49597	319	Y	A	1	Reduced affinity for PYL1.	P92937	HMPC
P49597	308	V	A	1	Reduced affinity for PYL1.	P92937	HMPC
P49597	306	F	A	1	Reduced affinity for PYL1.	P92937	HMPC
P49597	298	I	A	1	Loss of affinity for PYL1.	Q1ECF1	HMPC
P49597	300	W	A	1	Loss of affinity for PYL1.	Q1ECF1	HMPC
P49597	304	R	C	1	NA	Q1ECF1	HMPC
P49597	307	G	D	1	NA	Q1ECF1	HMPC
P49597	319	Y	A	1	Reduced affinity for PYL1.	Q1ECF1	HMPC
P49597	308	V	A	1	Reduced affinity for PYL1.	Q1ECF1	HMPC
P49597	306	F	A	1	Reduced affinity for PYL1.	Q1ECF1	HMPC
P49597	180	G	D	1	NA	Q1ECF1	HMPC
Q38997	198	T	A	1	Abolishes phosphorylation by GRIK1 or GRIK2 leading to inactivation of the protein.	P49597	HMPC
P49597	298	I	A	1	Loss of affinity for PYL1.	Q38997	HMPC
P49597	300	W	A	1	Loss of affinity for PYL1.	Q38997	HMPC
P49597	304	R	C	1	NA	Q38997	HMPC
P49597	307	G	D	1	NA	Q38997	HMPC
P49597	308	V	A	1	Reduced affinity for PYL1.	Q38997	HMPC
P49597	306	F	A	1	Reduced affinity for PYL1.	Q38997	HMPC
P49597	298	I	A	1	Loss of affinity for PYL1.	Q39192	HMPC
P49597	300	W	A	1	Loss of affinity for PYL1.	Q39192	HMPC
P49597	304	R	C	1	NA	Q39192	HMPC
P49597	307	G	D	1	NA	Q39192	HMPC
P49597	308	V	A	1	Reduced affinity for PYL1.	Q39192	HMPC
P49597	306	F	A	1	Reduced affinity for PYL1.	Q39192	HMPC
P49597	298	I	A	1	Loss of affinity for PYL1.	Q39193	HMPC
P49597	300	W	A	1	Loss of affinity for PYL1.	Q39193	HMPC
P49597	304	R	C	1	NA	Q39193	HMPC
P49597	307	G	D	1	NA	Q39193	HMPC
P49597	319	Y	A	1	Reduced affinity for PYL1.	Q39193	HMPC
P49597	308	V	A	1	Reduced affinity for PYL1.	Q39193	HMPC
P49597	306	F	A	1	Reduced affinity for PYL1.	Q39193	HMPC
P49597	180	G	D	1	NA	Q39193	HMPC
P49597	298	I	A	1	Loss of affinity for PYL1.	Q84MC7	HMPC
P49597	300	W	A	1	Loss of affinity for PYL1.	Q84MC7	HMPC
P49597	304	R	C	1	NA	Q84MC7	HMPC
P49597	142	E	A	1	Reduced binding affinity for PYL1, and impaired phosphatase activity.	Q84MC7	HMPC
P49597	307	G	D	1	NA	Q84MC7	HMPC
P49597	319	Y	A	1	Reduced affinity for PYL1.	Q84MC7	HMPC
P49597	308	V	A	1	Reduced affinity for PYL1.	Q84MC7	HMPC
P49597	306	F	A	1	Reduced affinity for PYL1.	Q84MC7	HMPC
P49597	180	G	D	1	NA	Q84MC7	HMPC
P49597	298	I	A	1	Loss of affinity for PYL1.	Q8H1R0	HMPC
P49597	300	W	A	1	Loss of affinity for PYL1.	Q8H1R0	HMPC
P49597	304	R	C	1	NA	Q8H1R0	HMPC
P49597	142	E	A	1	Reduced binding affinity for PYL1, and impaired phosphatase activity.	Q8H1R0	HMPC
P49597	307	G	D	1	NA	Q8H1R0	HMPC
P49597	308	V	A	1	Reduced affinity for PYL1.	Q8H1R0	HMPC
P49597	180	G	D	1	NA	Q8H1R0	HMPC
P49597	298	I	A	1	Loss of affinity for PYL1.	Q8S8E3	HMPC
P49597	300	W	A	1	Loss of affinity for PYL1.	Q8S8E3	HMPC
P49597	304	R	C	1	NA	Q8S8E3	HMPC
P49597	142	E	A	1	Reduced binding affinity for PYL1, and impaired phosphatase activity.	Q8S8E3	HMPC
P49597	307	G	D	1	NA	Q8S8E3	HMPC
P49597	308	V	A	1	Reduced affinity for PYL1.	Q8S8E3	HMPC
P49597	306	F	A	1	Reduced affinity for PYL1.	Q8S8E3	HMPC
P49597	180	G	D	1	NA	Q8S8E3	HMPC
Q940H6	175	S	A	1	Loss of kinase activity, and loss of ABA signaling pathway positive regulation.	P49597	HMPC
P49597	298	I	A	1	Loss of affinity for PYL1.	Q940H6	HMPC
P49597	300	W	A	1	Loss of affinity for PYL1.	Q940H6	HMPC
P49597	304	R	C	1	NA	Q940H6	HMPC
Q940H6	176	T	D	1	Reduced kinase activity, but normal regulation of the ABA signaling pathway.	P49597	HMPC
P49597	307	G	D	1	NA	Q940H6	HMPC
P49597	319	Y	A	1	Reduced affinity for PYL1.	Q940H6	HMPC
P49597	308	V	A	1	Reduced affinity for PYL1.	Q940H6	HMPC
P49597	306	F	A	1	Reduced affinity for PYL1.	Q940H6	HMPC
P49597	298	I	A	1	Loss of affinity for PYL1.	Q9FGM1	HMPC
P49597	300	W	A	1	Loss of affinity for PYL1.	Q9FGM1	HMPC
P49597	304	R	C	1	NA	Q9FGM1	HMPC
P49597	142	E	A	1	Reduced binding affinity for PYL1, and impaired phosphatase activity.	Q9FGM1	HMPC
P49597	307	G	D	1	NA	Q9FGM1	HMPC
P49597	319	Y	A	1	Reduced affinity for PYL1.	Q9FGM1	HMPC
P49597	308	V	A	1	Reduced affinity for PYL1.	Q9FGM1	HMPC
P49597	306	F	A	1	Reduced affinity for PYL1.	Q9FGM1	HMPC
P49597	180	G	D	1	NA	Q9FGM1	HMPC
P49597	298	I	A	1	Loss of affinity for PYL1.	Q9FJ54	HMPC
P49597	300	W	A	1	Loss of affinity for PYL1.	Q9FJ54	HMPC
Q9FJ54	170	T	D	1	Strongly enhanced kinase activity, and higher autophosphorylation, with an optimal pH of 7.5.	P49597	HMPC
P49597	304	R	C	1	NA	Q9FJ54	HMPC
P49597	307	G	D	1	NA	Q9FJ54	HMPC
P49597	319	Y	A	1	Reduced affinity for PYL1.	Q9FJ54	HMPC
P49597	308	V	A	1	Reduced affinity for PYL1.	Q9FJ54	HMPC
P49597	306	F	A	1	Reduced affinity for PYL1.	Q9FJ54	HMPC
P49597	298	I	A	1	Loss of affinity for PYL1.	Q9FLB1	HMPC
P49597	300	W	A	1	Loss of affinity for PYL1.	Q9FLB1	HMPC
P49597	304	R	C	1	NA	Q9FLB1	HMPC
P49597	142	E	A	1	Reduced binding affinity for PYL1, and impaired phosphatase activity.	Q9FLB1	HMPC
P49597	307	G	D	1	NA	Q9FLB1	HMPC
P49597	319	Y	A	1	Reduced affinity for PYL1.	Q9FLB1	HMPC
P49597	308	V	A	1	Reduced affinity for PYL1.	Q9FLB1	HMPC
P49597	306	F	A	1	Reduced affinity for PYL1.	Q9FLB1	HMPC
P49597	180	G	D	1	NA	Q9FLB1	HMPC
Q9LDI3	168	T	D	1	Increases kinase activity.	P49597	HMPC
P49597	298	I	A	1	Loss of affinity for PYL1.	Q9LDI3	HMPC
P49597	300	W	A	1	Loss of affinity for PYL1.	Q9LDI3	HMPC
P49597	304	R	C	1	NA	Q9LDI3	HMPC
P49597	307	G	D	1	NA	Q9LDI3	HMPC
P49597	319	Y	A	1	Reduced affinity for PYL1.	Q9LDI3	HMPC
P49597	308	V	A	1	Reduced affinity for PYL1.	Q9LDI3	HMPC
P49597	306	F	A	1	Reduced affinity for PYL1.	Q9LDI3	HMPC
P49597	298	I	A	1	Loss of affinity for PYL1.	Q9LZW4	HMPC
P49597	300	W	A	1	Loss of affinity for PYL1.	Q9LZW4	HMPC
P49597	177	D	A	1	Loss of phosphatase activity, impaired negative regulation of the ABA signaling pathway, reduced interaction with ATHB-6, and reduced negative control on fibrillin expression.	Q9LZW4	HMPC
P49597	304	R	C	1	NA	Q9LZW4	HMPC
P49597	142	E	A	1	Reduced binding affinity for PYL1, and impaired phosphatase activity.	Q9LZW4	HMPC
P49597	307	G	D	1	NA	Q9LZW4	HMPC
P49597	319	Y	A	1	Reduced affinity for PYL1.	Q9LZW4	HMPC
P49597	308	V	A	1	Reduced affinity for PYL1.	Q9LZW4	HMPC
P49597	306	F	A	1	Reduced affinity for PYL1.	Q9LZW4	HMPC
P49597	180	G	D	1	NA	Q9LZW4	HMPC
P49597	298	I	A	1	Loss of affinity for PYL1.	Q9M9E9	HMPC
P49597	300	W	A	1	Loss of affinity for PYL1.	Q9M9E9	HMPC
P49597	304	R	C	1	NA	Q9M9E9	HMPC
P49597	307	G	D	1	NA	Q9M9E9	HMPC
P49597	319	Y	A	1	Reduced affinity for PYL1.	Q9M9E9	HMPC
P49597	308	V	A	1	Reduced affinity for PYL1.	Q9M9E9	HMPC
P49597	306	F	A	1	Reduced affinity for PYL1.	Q9M9E9	HMPC
P49597	298	I	A	1	Loss of affinity for PYL1.	Q9SN51	HMPC
P49597	300	W	A	1	Loss of affinity for PYL1.	Q9SN51	HMPC
P49597	304	R	C	1	NA	Q9SN51	HMPC
P49597	142	E	A	1	Reduced binding affinity for PYL1, and impaired phosphatase activity.	Q9SN51	HMPC
P49597	307	G	D	1	NA	Q9SN51	HMPC
P49597	319	Y	A	1	Reduced affinity for PYL1.	Q9SN51	HMPC
P49597	308	V	A	1	Reduced affinity for PYL1.	Q9SN51	HMPC
P49597	306	F	A	1	Reduced affinity for PYL1.	Q9SN51	HMPC
P49597	180	G	D	1	NA	Q9SN51	HMPC
P49597	298	I	A	1	Loss of affinity for PYL1.	Q9SSM7	HMPC
Q9SSM7	195	S	L	1	Maintenance of cis-homodimer in the presence of ABA.	P49597	HMPC
P49597	300	W	A	1	Loss of affinity for PYL1.	Q9SSM7	HMPC
Q9SSM7	188	F	A	1	Impaired HAB1-binding and lost HAB1-inhibition in the presence of (-)-ABA, but normal HAB1-inhibition in the presence of (+)-ABA.	P49597	HMPC
P49597	304	R	C	1	NA	Q9SSM7	HMPC
P49597	142	E	A	1	Reduced binding affinity for PYL1, and impaired phosphatase activity.	Q9SSM7	HMPC
P49597	307	G	D	1	NA	Q9SSM7	HMPC
P49597	308	V	A	1	Reduced affinity for PYL1.	Q9SSM7	HMPC
P49597	306	F	A	1	Reduced affinity for PYL1.	Q9SSM7	HMPC
P49597	180	G	D	1	NA	Q9SSM7	HMPC
P49598	287	G	E	1	In ahg3-1; hypersensitivity to ABA during seed germination, and loss of phosphatase activity.	Q1ECF1	HMPC
Q38997	198	T	A	1	Abolishes phosphorylation by GRIK1 or GRIK2 leading to inactivation of the protein.	P49598	HMPC
P49598	287	G	E	1	In ahg3-1; hypersensitivity to ABA during seed germination, and loss of phosphatase activity.	Q38997	HMPC
P49598	287	G	E	1	In ahg3-1; hypersensitivity to ABA during seed germination, and loss of phosphatase activity.	Q39192	HMPC
P49598	287	G	E	1	In ahg3-1; hypersensitivity to ABA during seed germination, and loss of phosphatase activity.	Q39193	HMPC
P49598	287	G	E	1	In ahg3-1; hypersensitivity to ABA during seed germination, and loss of phosphatase activity.	Q84MC7	HMPC
P49598	287	G	E	1	In ahg3-1; hypersensitivity to ABA during seed germination, and loss of phosphatase activity.	Q8H1R0	HMPC
P49598	287	G	E	1	In ahg3-1; hypersensitivity to ABA during seed germination, and loss of phosphatase activity.	Q8S8E3	HMPC
Q8VZS8	181	N	A	1	Reduced affinity for ABI1.	P49598	HMPC
Q8VZS8	114	L	A	1	Reduced affinity for ABI1.	P49598	HMPC
Q8VZS8	115	P	A	1	Reduced affinity for ABI1.	P49598	HMPC
P49598	287	G	E	1	In ahg3-1; hypersensitivity to ABA during seed germination, and loss of phosphatase activity.	Q8VZS8	HMPC
Q8VZS8	189	F	A	1	Reduced affinity for ABI1.	P49598	HMPC
Q8VZS8	112	S	A	1	Reduced binding affinity and inhibitory activity toward ABI1.	P49598	HMPC
Q8VZS8	111	I	K	1	Forms monomer and exhibits an enhanced ABA affinity.	P49598	HMPC
Q8VZS8	143	R	A	1	Loss of affinity for ABI1.	P49598	HMPC
Q8VZS8	144	L	A	1	Loss of affinity for ABI1.	P49598	HMPC
Q940H6	175	S	A	1	Loss of kinase activity, and loss of ABA signaling pathway positive regulation.	P49598	HMPC
Q940H6	176	T	D	1	Reduced kinase activity, but normal regulation of the ABA signaling pathway.	P49598	HMPC
P49598	287	G	E	1	In ahg3-1; hypersensitivity to ABA during seed germination, and loss of phosphatase activity.	Q940H6	HMPC
P49598	287	G	E	1	In ahg3-1; hypersensitivity to ABA during seed germination, and loss of phosphatase activity.	Q9FGM1	HMPC
P49598	287	G	E	1	In ahg3-1; hypersensitivity to ABA during seed germination, and loss of phosphatase activity.	Q9FJ49	HMPC
P49598	287	G	E	1	In ahg3-1; hypersensitivity to ABA during seed germination, and loss of phosphatase activity.	Q9FJ50	HMPC
P49598	287	G	E	1	In ahg3-1; hypersensitivity to ABA during seed germination, and loss of phosphatase activity.	Q9FLB1	HMPC
Q9SSM7	195	S	L	1	Maintenance of cis-homodimer in the presence of ABA.	P49598	HMPC
P49598	287	G	E	1	In ahg3-1; hypersensitivity to ABA during seed germination, and loss of phosphatase activity.	Q9SSM7	HMPC
Q9SSM7	188	F	A	1	Impaired HAB1-binding and lost HAB1-inhibition in the presence of (-)-ABA, but normal HAB1-inhibition in the presence of (+)-ABA.	P49598	HMPC
Q42403	39	C	S	1	Loss of disulfide reductase activity.	P54150	HMPC
P54609	308	E	Q	1	Decreases ATPase activity.	Q9SZD4	HMPC
Q5HZ38	260	S	D	1	Abolishes activity.	P92958	HMPC
Q5HZ38	153	T	A	1	Abolishes activity.	P92958	HMPC
Q93V58	333	I	V	0	NA	P92958	HMPC
Q9LV40	234	W	S	1	Decreases GEF activity 14-fold.	P92978	HMPC
Q9LV40	413	E	A	1	Decreases GEF activity 20-fold.	P92978	HMPC
Q9LV40	235	W	S	1	Loss of GEF activity.	P92978	HMPC
Q38997	198	T	A	1	Abolishes phosphorylation by GRIK1 or GRIK2 leading to inactivation of the protein.	Q06850	HMPC
Q9C9M7	162	S	A	1	Reduces phosphorylation by CDKF-1 by 30%.	Q0WQN9	HMPC
Q9C9M7	162	S	A	1	Reduces phosphorylation by CDKF-1 by 30%.	Q147G5	HMPC
Q8L765	204	D	N	1	NA	Q1EBV6	HMPC
Q9C9M7	42	K	R	1	Prevents autophosphorylation.	Q2V419	HMPC
Q9C9M7	162	S	A	1	Reduces phosphorylation by CDKF-1 by 30%.	Q38819	HMPC
Q9LV40	234	W	S	1	Decreases GEF activity 14-fold.	Q38912	HMPC
Q9LV40	413	E	A	1	Decreases GEF activity 20-fold.	Q38912	HMPC
Q9LV40	235	W	S	1	Loss of GEF activity.	Q38912	HMPC
Q38937	65	E	A	1	Strongly impairs GEF-dependent nucleotide exchange.	Q93ZY2	HMPC
Q38937	65	E	A	1	Strongly impairs GEF-dependent nucleotide exchange.	Q9LQ89	HMPC
Q5HZ38	153	T	A	1	Abolishes activity.	Q38997	HMPC
Q38997	198	T	A	1	Abolishes phosphorylation by GRIK1 or GRIK2 leading to inactivation of the protein.	Q5HZ38	HMPC
Q5HZ38	260	S	D	1	Abolishes activity.	Q38997	HMPC
Q38997	198	T	A	1	Abolishes phosphorylation by GRIK1 or GRIK2 leading to inactivation of the protein.	Q93V58	HMPC
Q38997	198	T	A	1	Abolishes phosphorylation by GRIK1 or GRIK2 leading to inactivation of the protein.	Q9FG61	HMPC
Q9S7U9	226	T	A	1	Loss of interaction with MEKK1.	Q39008	HMPC
Q9S7U9	220	T	A	1	Loss of interaction with MEKK1.	Q39008	HMPC
Q9C9M7	162	S	A	1	Reduces phosphorylation by CDKF-1 by 30%.	Q39069	HMPC
Q42551	94	C	S	1	Loss of activity.	Q8VY78	HMPC
Q42551	94	C	S	1	Loss of activity.	Q9SJT1	HMPC
Q9LVW7	410	H	Y	1	In ven6-1; reticulate leaf phenotype.	Q42601	HMPC
Q9SU72	241	N	I	0	NA	Q4F883	HMPC
Q9SU72	262	L	P	1	Loss of interaction with PAD4, but no effect on dimerization or interaction with SAG101.	Q4F883	HMPC
Q570C0	33	V	A	1	No affinity for auxin.	Q9FHW7	HMPC
Q570C0	35	K	A	1	No affinity for auxin.	Q9FHW7	HMPC
Q570C0	10	P	A	1	Abolishes SCF(TIR1) complex formation, altered auxin-mediated response and reduced affinity for auxin.	Q9FHW7	HMPC
Q570C0	33	V	A	1	No affinity for auxin.	Q9LNT9	HMPC
Q570C0	35	K	A	1	No affinity for auxin.	Q9LNT9	HMPC
Q570C0	10	P	A	1	Abolishes SCF(TIR1) complex formation, altered auxin-mediated response and reduced affinity for auxin.	Q9LNT9	HMPC
Q570C0	33	V	A	1	No affinity for auxin.	Q9LSX9	HMPC
Q570C0	35	K	A	1	No affinity for auxin.	Q9LSX9	HMPC
Q570C0	33	V	A	1	No affinity for auxin.	Q9SL93	HMPC
Q570C0	35	K	A	1	No affinity for auxin.	Q9SL93	HMPC
Q570C0	10	P	A	1	Abolishes SCF(TIR1) complex formation, altered auxin-mediated response and reduced affinity for auxin.	Q9SL93	HMPC
Q6NQ88	343	R	H	1	Does not impair interaction with DDB1A.	Q9M0V3	HMPC
Q84MC7	165	L	V	1	Slight potentiation of (-)-ABA-binding.	Q9CAJ0	HMPC
Q84MC7	159	C	S	1	Abnormal stable homogeneity in reducing condition.	Q9SN51	HMPC
Q84MC7	165	L	V	1	Slight potentiation of (-)-ABA-binding.	Q9ZW21	HMPC
Q940H6	18	S	A	1	Normal kinase activity, but loss of ABA signaling pathway positive regulation.	Q84VQ3	HMPC
Q8GXW1	223	Y	A	1	Induces a resistance to GA-mediated degradation.	Q9SLH3	HMPC
Q94JU3	144	K	A	1	No effect on the interaction with CSN1, but decreased interaction with CSN8.	Q8L5U0	HMPC
Q8L5Y6	1069	G	D	1	In eta2-1; reduced response to auxin.	Q8LGH4	HMPC
Q8L5Y6	1069	G	D	1	In eta2-1; reduced response to auxin.	Q94AH6	HMPC
Q8L940	54	G	S	1	In rsr4-1; strongly reduced oligomerization and 63% reduction in pyridoxal biosynthesis.	Q8LAD0	HMPC
Q8L940	18	A	T	0	NA	Q8LAD0	HMPC
Q8L9T7	83	H	K	1	Impaired AHK4 binding.	Q9M8Y4	HMPC
Q8S944	568	T	A	0	NA	Q8LFT2	HMPC
Q9C9M7	162	S	A	1	Reduces phosphorylation by CDKF-1 by 30%.	Q8LGA1	HMPC
Q9C9M7	168	T	A	1	Almost abolishes phosphorylation by CDKF-1. Loss of CTD-kinase activity.	Q8LGA1	HMPC
Q8VZS8	114	L	A	1	Reduced affinity for ABI1.	Q9CAJ0	HMPC
Q8VZS8	143	R	A	1	Loss of affinity for ABI1.	Q9CAJ0	HMPC
Q8VZS8	115	P	A	1	Reduced affinity for ABI1.	Q9CAJ0	HMPC
Q8VZS8	189	F	A	1	Reduced affinity for ABI1.	Q9CAJ0	HMPC
Q8VZS8	111	I	K	1	Forms monomer and exhibits an enhanced ABA affinity.	Q9CAJ0	HMPC
Q8VZS8	144	L	A	1	Loss of affinity for ABI1.	Q9CAJ0	HMPC
Q8VZS8	142	H	A	1	Loss of affinity for ABI1.	Q9CAJ0	HMPC
Q8VZS8	181	N	A	1	Reduced affinity for ABI1.	Q9CAJ0	HMPC
Q8VZS8	112	S	A	1	Reduced binding affinity and inhibitory activity toward ABI1.	Q9CAJ0	HMPC
Q8VZS8	114	L	A	1	Reduced affinity for ABI1.	Q9SN51	HMPC
Q8VZS8	189	F	A	1	Reduced affinity for ABI1.	Q9SN51	HMPC
Q8VZS8	111	I	K	1	Forms monomer and exhibits an enhanced ABA affinity.	Q9SN51	HMPC
Q8VZS8	112	S	A	1	Reduced binding affinity and inhibitory activity toward ABI1.	Q9SN51	HMPC
Q940H6	175	S	A	1	Loss of kinase activity, and loss of ABA signaling pathway positive regulation.	Q9FIF5	HMPC
Q940H6	176	T	D	1	Reduced kinase activity, but normal regulation of the ABA signaling pathway.	Q9FIF5	HMPC
Q940H6	178	G	Q	1	In ost1-4; no stomatal closure when RH decreases, and insensitivity to ABA.	Q9M9E9	HMPC
Q940H6	175	S	A	1	Loss of kinase activity, and loss of ABA signaling pathway positive regulation.	Q9M9E9	HMPC
Q940H6	176	T	D	1	Reduced kinase activity, but normal regulation of the ABA signaling pathway.	Q9M9E9	HMPC
Q94F62	464	L	D	1	Loss of kinase activity and loss of interaction with hopAB2/AvrPtoB.	Q94AG2	HMPC
Q94F62	456	I	D	1	Loss of kinase activity and loss of interaction with hopAB2/AvrPtoB.	Q94AG2	HMPC
Q94AG2	562	S	A	1	Loss of autophosphorylation.	Q9ASS4	HMPC
Q94AG2	562	S	A	1	Loss of autophosphorylation.	Q9XIC7	HMPC
Q94F62	495	A	E	1	Loss of kinase activity and loss of interaction with hopAB2/AvrPtoB.	Q9ASS4	HMPC
Q94F62	456	I	D	1	Loss of kinase activity and loss of interaction with hopAB2/AvrPtoB.	Q9ASS4	HMPC
Q94F62	464	L	D	1	Loss of kinase activity and loss of interaction with hopAB2/AvrPtoB.	Q9ASS4	HMPC
Q94F62	455	T	A	1	Loss of kinase activity.	Q9ASS4	HMPC
Q96292	149	R	C	1	NA	Q9ZSK4	HMPC
Q9XF67	167	D	A	1	Abolishes autophosphorylation.	Q9C8M5	HMPC
Q9C9M7	168	T	A	1	Almost abolishes phosphorylation by CDKF-1. Loss of CTD-kinase activity.	Q9SA32	HMPC
Q9C9M7	162	S	A	1	Reduces phosphorylation by CDKF-1 by 30%.	Q9SA32	HMPC
Q9S7U9	226	T	A	1	Loss of interaction with MEKK1.	Q9FIL6	HMPC
Q9S851	25	G	D	1	In cuc3-104; cup-shaped cotyledon and abnormal SAM.	Q9FRV4	HMPC
Q9FRV4	23	G	E	1	In cuc1-8; cup-shaped cotyledon and abnormal SAM.	Q9S851	HMPC
Q9S851	30	P	S	1	In cuc3-102; cup-shaped cotyledon and abnormal SAM.	Q9FRV4	HMPC
Q9LDI3	175	Y	D	1	Increases kinase activity.	Q9LNW3	HMPC
Q9LDI3	168	T	D	1	Increases kinase activity.	Q9LNW3	HMPC
Q9XF67	167	D	A	1	Abolishes autophosphorylation.	Q9LSF1	HMPC
Q9XF67	167	D	A	1	Abolishes autophosphorylation.	Q9LUL2	HMPC
Q9XF67	211	T	A	1	Strongly reduces autophosphorylation.	Q9LUL2	HMPC
Q9S851	25	G	D	1	In cuc3-104; cup-shaped cotyledon and abnormal SAM.	Q9M274	HMPC
Q9S851	30	P	S	1	In cuc3-102; cup-shaped cotyledon and abnormal SAM.	Q9M274	HMPC
Q9SIM9	581	D	N	1	NA	Q9SZU7	HMPC
Q9SSM7	188	F	A	1	Impaired HAB1-binding and lost HAB1-inhibition in the presence of (-)-ABA, but normal HAB1-inhibition in the presence of (+)-ABA.	Q9SN51	HMPC
Q9SSM7	195	S	L	1	Maintenance of cis-homodimer in the presence of ABA.	Q9SN51	HMPC
Q9SSM7	192	V	L	1	Reduced PP2C inhibitory activity (-)-ABA.	Q9SN51	HMPC
O49686	157	R	H	1	Reduced sensitivity to pyrabactin.	A0A178V5Z7	PRISM
O04197	155	G	E	1	NA	Q8W575	PRISM
O04719	186	E	K	1	NA	O81445	PRISM
O22265	226	R	A	1	Decreased interaction with LHCP.	Q8LBP4	PRISM
O22265	161	R	A	1	Decreased interaction with LHCP.	Q8LBP4	PRISM
O22265	204	Y	A	1	Loss of interaction with LHCP.	Q8LBP4	PRISM
O22265	192	R	A	1	Decreased interaction with LHCP.	Q8LBP4	PRISM
O22265	161	R	A	1	Decreased interaction with LHCP.	Q9SSQ8	PRISM
O22265	204	Y	A	1	Loss of interaction with LHCP.	Q9SSQ8	PRISM
O22265	192	R	A	1	Decreased interaction with LHCP.	Q9SSQ8	PRISM
O22476	399	S	F	1	NA	P46014	PRISM
P14713	564	G	E	1	NA	Q9M811	PRISM
P24100	156	P	L	1	Decreased kinase activity and disturbed cell cycle.	P46422	PRISM
P25865	88	C	S	1	Stabilization of the ester bond with the ubiquitin.	Q1EC66	PRISM
O22265	204	Y	A	1	Loss of interaction with LHCP.	P37107	PRISM
O22265	161	R	A	1	Decreased interaction with LHCP.	P37107	PRISM
O22265	226	R	A	1	Decreased interaction with LHCP.	P37107	PRISM
O22265	192	R	A	1	Decreased interaction with LHCP.	P37107	PRISM
P46248	342	G	E	1	In aat3-2; loss of function.	P55852	PRISM
P46248	156	G	S	1	In aat3-4; loss of function.	Q1EC66	PRISM
P47998	217	K	A	1	Impaired interaction with SAT1.	P42643	PRISM
P49597	328	P	L	1	NA	Q1ECJ7	PRISM
Q9LJZ5	120	C	A	1	Unable to form a complex with ubiquitin.	Q1EC66	PRISM
Q38814	266	E	G	1	Disrupts thiamine biosynthesis.	P42644	PRISM
Q38814	211	H	F	1	Disrupts thiamine biosynthesis and DNA damage tolerance activity.	Q94AU9	PRISM
Q940H6	140	D	A	1	Loss ok kinase activity.	Q38951	PRISM
Q42551	94	C	S	1	Loss of activity.	A0A178WFF0	PRISM
Q9C9M7	162	S	A	1	Reduces phosphorylation by CDKF-1 by 30%.	Q42581	PRISM
Q9CB01	93	Q	L	1	Constitutively active (GTP-bound form); no effect on targeting to plasma membrane. Loss of interaction with VPS9A.	Q56ZZ7	PRISM
Q9SN68	75	L	A	1	Loss of interaction with VPS9A.	Q7FRS8	PRISM
Q9SN68	78	M	A	1	Loss of interaction with VPS9A.	Q7FRS8	PRISM
Q9SN68	74	S	A	1	Loss of interaction with VPS9A.	Q7FRS8	PRISM
Q9SN68	64	W	A	1	Loss of interaction with VPS9A.	Q7FRS8	PRISM
Q9SN68	47	F	A	1	Loss of interaction with VPS9A.	Q7FRS8	PRISM
Q8L540	195	C	A	1	Loss of function in catalyzing disulfide bond.	Q9S841	PRISM
Q8L540	116	C	A	1	Loss of function in catalyzing disulfide bond.	Q9S841	PRISM
P45432	332	D	Y	0	NA	Q8L5U0	PRISM
O49686	157	R	H	1	Reduced sensitivity to pyrabactin.	Q8L837	PRISM
Q8L9T7	83	H	K	1	Impaired AHK4 binding.	O80365	PRISM
Q8L9T7	83	H	K	1	Impaired AHK4 binding.	O82798	PRISM
Q8L9T7	83	H	K	1	Impaired AHK4 binding.	Q9SB04	PRISM
Q8L9T7	83	H	K	1	Impaired AHK4 binding.	Q9SHC2	PRISM
Q8L9T7	83	H	K	1	Impaired AHK4 binding.	Q9ZWS6	PRISM
Q8L9T7	83	H	K	1	Impaired AHK4 binding.	Q9ZWS7	PRISM
Q8L9T7	83	H	K	1	Impaired AHK4 binding.	Q9ZWS9	PRISM
Q6NQ88	343	R	H	1	Does not impair interaction with DDB1A.	Q8LGH4	PRISM
Q8VZ87	199	L	K	1	Loss of targeting to the thylakoid.	Q7G8V2	PRISM
Q9CB01	93	Q	L	1	Constitutively active (GTP-bound form); no effect on targeting to plasma membrane. Loss of interaction with VPS9A.	Q93YP9	PRISM
Q9CB01	47	S	N	1	Dominant negative (GDP-bound form); no effect on vacuolar trafficking. No effect on the interaction with VPS9A.	Q93YP9	PRISM
Q94AH6	712	K	M	1	No change in neddylation.	Q570C0	PRISM
Q94AH6	712	K	M	1	No change in neddylation.	Q9SDY5	PRISM
Q94F62	452	V	D	1	Strongly decreased kinase activity and loss of interaction with hopAB2/AvrPtoB.	A0A178VI92	PRISM
Q94F62	451	A	E	1	Loss of kinase activity and loss of interaction with hopAB2/AvrPtoB. Reduced interaction with BIR2.	A0A178VI92	PRISM
Q94F62	290	S	A	1	Reduced kinase activity. Reduced interaction with BIR2.	P42761	PRISM
Q96292	149	R	C	1	NA	Q96321	PRISM
Q9FL28	757	N	H	0	NA	P46014	PRISM
Q9FL28	662	S	T	0	NA	P46014	PRISM
Q84LH3	127	I	R	0	NA	Q9FQ08	PRISM
Q84LH3	223	D	E	0	NA	Q9FQ08	PRISM
Q9FYE1	173	I	F	0	NA	Q9ZTW3	PRISM
P24100	161	T	D	1	Strong reduction in kinase activity and ability to bind substrate. Strong reduction in plant growth. Sterile plants.	Q9LIA8	PRISM
Q94JU3	144	K	A	1	No effect on the interaction with CSN1, but decreased interaction with CSN8.	Q9LP45	PRISM
Q94JU3	144	K	A	1	No effect on the interaction with CSN1, but decreased interaction with CSN8.	Q9LSD0	PRISM
Q39241	39	C	S	1	Loss of sensitivity to victorin phytotoxin.	Q9MA83	PRISM
Q9STP8	140	K	A	1	Loss of palmitoyl-CoA-binding activity.	Q9MA83	PRISM
Q9STP8	136	Y	A	1	Loss of palmitoyl-CoA-binding activity.	Q9MA83	PRISM
Q9STP8	142	A	D	1	Slight increase of palmitoyl-CoA-binding activity.	Q9MA83	PRISM
P28187	71	Q	L	1	Loss of GTPase activity.	Q9MAH4	PRISM
Q42403	39	C	S	1	Loss of disulfide reductase activity.	Q9S7I6	PRISM
O04350	101	V	A	0	NA	Q9SB04	PRISM
Q9LKJ1	207	S	L	0	NA	Q9SJH7	PRISM
Q9SU72	231	R	W	0	NA	Q9SU71	PRISM
Q9SYT0	40	H	A	1	Loss of peroxidase activity.	Q9SYK5	PRISM
Q940H6	29	S	A	1	Normal kinase activity, but loss of ABA signaling pathway positive regulation.	Q9T0A7	PRISM
Q940H6	33	G	R	1	In ost1-2; loss of kinase activity, and insensitivity to ABA during the stomatal aperture regulation.	Q9T0A7	PRISM
Q940H6	29	S	A	1	Normal kinase activity, but loss of ABA signaling pathway positive regulation.	Q9ZQY6	PRISM
Q940H6	176	T	D	1	Reduced kinase activity, but normal regulation of the ABA signaling pathway.	Q9ZQY6	PRISM
